# Supplementary material for: HPLC Determination of Colistin in Human Urine Using Alkaline Mobile Phase Combined with Post-Column Derivatization: Validation Using Accuracy Profiles
Source: Molecules. 2022 May 28;27(11):3489. doi: 10.3390/molecules27113489 (PMC9181871; doi:10.3390/molecules27113489)
Supplement: Supplementary file 1 [file molecules-27-03489-s001.zip]

Archive with 1 entries (1 files):
- molecules-1721544-supplementary.pdf
